# Supplementary material for: lncRNA prostate cancer-associated transcript 18 upregulates activating transcription factor 7 to prevent metastasis of triple-negative breast cancer via sponging miR-103a-3p
Source: Bioengineered. 2021 Dec 14;12(2):12070–86. doi: 10.1080/21655979.2021.2003928 (PMC8809992; doi:10.1080/21655979.2021.2003928)
Supplement: Supplemental Material [file KBIE_A_2003928_SM2444.zip]

Archive with 5 entries (4 files):
- supplementary/
- supplementary/Figure S1.tif
- supplementary/Figure S2.tif
- supplementary/Figure S3.tif
- supplementary/Figure S4.tif
